# Supplementary material for: Mesoscopic 3D imaging of pancreatic cancer and Langerhans islets based on tissue autofluorescence
Source: Sci Rep. 2020 Oct 26;10:18246. doi: 10.1038/s41598-020-74616-6 (PMC7588461; doi:10.1038/s41598-020-74616-6)
Supplement: Supplementary file 12 — Supplementary Table S1. [file 41598_2020_74616_MOESM12_ESM.xlsx]

## Sheet: Sheet1
	Donor	1	2		3		1	4	5
	Gender	male	female		male		male	male	female
	Age	67	76		69		67	37	49
	BMI	26.6	20.5		27.5		26.6	28.7	28
	HbA1C	/	/		35		/	39	38
	Figure	1, S1, S3 & S4	2 (vessel segmentation)	2 (islet segmentation)	S5 (vessel segmentation)	S5 (islet segmentation), S6	S6	S1, S6	S6
Optical projection tomography	OPT magnification	2.0x	2.0x	2.0x	2.0x	2.0x	1.6x	2.5x	2.5x
	Roation Step (deg)	0.90	0.90	0.90	0.90	0.90	0.90	0.90	0.90
	Image number	401	401	401	401	401	401	401	401
	Voxel size (in xyz)	13.2 µm	13.2 µm	13.2 µm	13.2 µm	13.2 µm	16.5 µm	10.5 µm	10.5 µm
	Ex: 425/60 & Em: 480LP	800 ms	800 ms	800 ms	1 000 ms	/	800 ms	800 ms	800 ms
	Ex: 480/40 & Em: 510LP	1 000 ms	1 000 ms	1 000 ms	/	/	1 000 ms	1 000 ms	1 000 ms
	Ex: HQ 565/30 & Em: HQ 620/60	8 000 ms	8 000 ms	8 000 ms	/	/	8 000 ms	8 000 ms	8 000 ms
	Ex: 628/40 & Em: 692/40	8 000 ms	8 000 ms	8 000 ms	/	/	8 000 ms	8 000 ms	8 000 ms
	Ex: 640/20 & Em: 680/30	10 000 ms	10 000 ms	10 000 ms	/	/	10 000 ms	10 000 ms	10 000 ms
	Ex: HQ 665/45 & Em: HQ 725/50	10 000 ms	10 000 ms	10 000 ms	/	10 000 ms	10 000 ms	10 000 ms	10 000 ms
Imaris surface properties	[Algorithm]
	Enable Region of Interest	FALSE	FALSE	FALSE	FALSE	FALSE	FALSE	FALSE	FALSE
	Enable Region Growin	FALSE	FALSE	FALSE	FALSE	FALSE	FALSE	FALSE	FALSE
	Enable Tracking	FALSE	FALSE	FALSE	FALSE	FALSE	FALSE	FALSE	FALSE
	Enable shortest distance	TRUE	TRUE	TRUE	TRUE	TRUE	TRUE	TRUE	TRUE
	[Source Channel]
	Source Channel Index	Ex: 425/60 & Em: 480LP	Ex: 425/60 & Em: 480LP	Ex: HQ 665/45 & Em: HQ 725/50	Ex: 425/60 & Em: 480LP	Ex: HQ 665/45 & Em: HQ 725/50	Ex: HQ 665/45 & Em: HQ 725/50	Ex: HQ 665/45 & Em: HQ 725/50	Ex: HQ 665/45 & Em: HQ 725/50
	Enable Smooth	TRUE	TRUE	TRUE	TRUE	TRUE	TRUE	TRUE	TRUE
	Surface Grain Size	15.0 µm	10.0 µm	5.00 µm	10.0 µm	5.00 µm	5.00 µm	5.00 µm	5.00 µm
	Enable Eliminate Background	FALSE	TRUE	TRUE	FALSE	TRUE	TRUE	TRUE	TRUE
	Diameter of largest Sphere	158 µm	98.7 µm	98.7 µm	98.7 µm	78.9 µm	78.9 µm	78.9 µm	78.9 µm
	[Threshold]
	Enable Automatic Threshold	FALSE	FALSE	FALSE	FALSE	FALSE	FALSE	FALSE	FALSE
	Manual Threshold Value	13	5	20	10	6	8	8	8
	Active Threshold	TRUE	TRUE	TRUE	TRUE	TRUE	TRUE	TRUE	TRUE
	Enable automatic Threshold B	TRUE	TRUE	TRUE	TRUE	TRUE	TRUE	TRUE	TRUE
	Manual Threshold Value B	168.376	150.201	249.541	212.78	148.375	188.713	189.986	186.523
	Active Threshold B	FALSE	FALSE	FALSE	FALSE	FALSE	FALSE	FALSE	FALSE
	Number of Voxels filter	above 9432	above 5	above 5	above 350	above 5	above 5	above 5	above 5
